# Supplementary material for: Stability of the Inclusion Complexes of Dodecanoic Acid with α-Cyclodextrin, β-Cyclodextrin and 2-HP-β-Cyclodextrin
Source: Molecules. 2023 Mar 30;28(7):3113. doi: 10.3390/molecules28073113 (PMC10095696; doi:10.3390/molecules28073113)
Supplement: Supplementary file 1 [file molecules-28-03113-s001.zip]

Archive with 1 entries (1 files):
- molecules-2310339-supplementary.pdf
